# Supplementary material for: Small Peptides Isolated from Enzymatic Hydrolyzate of Pneumatophorus japonicus Bone Promote Sleep by Regulating Circadian Rhythms
Source: Foods. 2023 Jan 19;12(3):464. doi: 10.3390/foods12030464 (PMC9914586; doi:10.3390/foods12030464)
Supplement: Supplementary file 1 [file foods-12-00464-s001.zip]

Archive with 1 entries (1 files):
- foods-2143330-supplementary.pdf
